# Supplementary material for: Ola1p trafficking indicates an interaction network between mitochondria, lipid droplets, and stress granules in times of stress
Source: J Lipid Res. 2023 Nov 9;64(12):100473. doi: 10.1016/j.jlr.2023.100473 (PMC10757043; doi:10.1016/j.jlr.2023.100473)
Supplement: Supporting Table S1 [file mmc1.xlsx]

## Sheet: pantherGeneList(9)
YEAST|SGD=S000001543|UniProtKB=P14540	P14540	Fructose-bisphosphate aldolase;FBA1;ortholog	FRUCTOSE-BISPHOSPHATE ALDOLASE (PTHR30559:SF0)	aldolase(PC00044)	Saccharomyces cerevisiae
YEAST|SGD=S000003517|UniProtKB=P32527	P32527	Zuotin;ZUO1;ortholog	DNAJ HOMOLOG SUBFAMILY C MEMBER 2 (PTHR43999:SF1)	chaperone(PC00072)	Saccharomyces cerevisiae
YEAST|SGD=S000005065|UniProtKB=P07213	P07213	Mitochondrial import receptor subunit TOM70;TOM70;ortholog	MITOCHONDRIAL IMPORT RECEPTOR SUBUNIT TOM70 (PTHR46208:SF1)	primary active transporter(PC00068)	Saccharomyces cerevisiae
YEAST|SGD=S000006278|UniProtKB=P23254	P23254	Transketolase 1;TKL1;ortholog	TRANSKETOLASE 1-RELATED (PTHR43522:SF2)	transketolase(PC00221)	Saccharomyces cerevisiae
YEAST|SGD=S000001146|UniProtKB=P38715	P38715	NADPH-dependent aldose reductase GRE3;GRE3;ortholog	NADPH-DEPENDENT ALDOSE REDUCTASE GRE3 (PTHR11732:SF218)	reductase(PC00198)	Saccharomyces cerevisiae
YEAST|SGD=S000000905|UniProtKB=P22202	P22202	Heat shock protein SSA4;SSA4;ortholog	HEAT SHOCK PROTEIN SSA3-RELATED (PTHR19375:SF385)		Saccharomyces cerevisiae
YEAST|SGD=S000005862|UniProtKB=P40825	P40825	Alanine--tRNA ligase, mitochondrial;ALA1;ortholog	ALANINE--TRNA LIGASE, CYTOPLASMIC-RELATED (PTHR11777:SF9)	aminoacyl-tRNA synthetase(PC00047)	Saccharomyces cerevisiae
YEAST|SGD=S000003326|UniProtKB=P07806	P07806	Valine--tRNA ligase, mitochondrial;VAS1;ortholog	VALINE--TRNA LIGASE (PTHR11946:SF93)	aminoacyl-tRNA synthetase(PC00047)	Saccharomyces cerevisiae
YEAST|SGD=S000004170|UniProtKB=P10659	P10659	S-adenosylmethionine synthase 1;SAM1;ortholog	S-ADENOSYLMETHIONINE SYNTHASE ISOFORM TYPE-2 (PTHR11964:SF1)	nucleotidyltransferase(PC00174)	Saccharomyces cerevisiae
YEAST|SGD=S000005657|UniProtKB=Q12486	Q12486	Uncharacterized hydrolase YOR131C;SGD:S000005657;ortholog	SUPERFAMILY HYDROLASE, PUTATIVE (AFU_ORTHOLOGUE AFUA_4G13290)-RELATED (PTHR43885:SF1)	hydrolase(PC00121)	Saccharomyces cerevisiae
YEAST|SGD=S000003222|UniProtKB=P04807	P04807	Hexokinase-2;HXK2;ortholog	HEXOKINASE TYPE 1-RELATED (PTHR19443:SF16)	kinase(PC00137)	Saccharomyces cerevisiae
YEAST|SGD=S000001767|UniProtKB=P10081	P10081	ATP-dependent RNA helicase eIF4A;TIF2;ortholog	EUKARYOTIC INITIATION FACTOR 4A-II (PTHR24031:SF84)		Saccharomyces cerevisiae
YEAST|SGD=S000002430|UniProtKB=P07284	P07284	Serine--tRNA ligase, cytoplasmic;SES1;ortholog	SERINE--TRNA LIGASE, CYTOPLASMIC-RELATED (PTHR11778:SF7)	aminoacyl-tRNA synthetase(PC00047)	Saccharomyces cerevisiae
YEAST|SGD=S000003866|UniProtKB=P47143	P47143	Adenosine kinase;ADO1;ortholog	ADENOSINE KINASE (PTHR45769:SF3)		Saccharomyces cerevisiae
YEAST|SGD=S000003125|UniProtKB=P53111	P53111	NADPH-dependent aldehyde reductase ARI1;ARI1;ortholog	3BETA_HSD DOMAIN-CONTAINING PROTEIN (PTHR10366:SF564)	dehydratase(PC00091)	Saccharomyces cerevisiae
YEAST|SGD=S000003356|UniProtKB=P49090	P49090	Asparagine synthetase [glutamine-hydrolyzing] 2;ASN2;ortholog	ASPARAGINE SYNTHETASE [GLUTAMINE-HYDROLYZING] (PTHR11772:SF2)	ligase(PC00142)	Saccharomyces cerevisiae
YEAST|SGD=S000000229|UniProtKB=P38219	P38219	Obg-like ATPase 1;OLA1;ortholog	OBG-LIKE ATPASE 1 (PTHR23305:SF11)	G-protein(PC00020)	Saccharomyces cerevisiae
YEAST|SGD=S000005949|UniProtKB=P41338	P41338	Acetyl-CoA acetyltransferase;ERG10;ortholog	ACETYL-COA ACETYLTRANSFERASE (PTHR18919:SF165)	acyltransferase(PC00042)	Saccharomyces cerevisiae
YEAST|SGD=S000000545|UniProtKB=P17709	P17709	Glucokinase-1;GLK1;ortholog	GLUCOKINASE-1-RELATED (PTHR19443:SF30)	kinase(PC00137)	Saccharomyces cerevisiae
YEAST|SGD=S000003806|UniProtKB=P0CS90	P0CS90	Heat shock protein SSC1, mitochondrial;SSC1;ortholog	STRESS-70 PROTEIN, MITOCHONDRIAL (PTHR19375:SF184)		Saccharomyces cerevisiae
YEAST|SGD=S000001106|UniProtKB=P38788	P38788	Ribosome-associated complex subunit SSZ1;SSZ1;ortholog	RIBOSOME-ASSOCIATED COMPLEX SUBUNIT SSZ1 (PTHR19375:SF435)		Saccharomyces cerevisiae
YEAST|SGD=S000002998|UniProtKB=P14120	P14120	60S ribosomal protein L30;RPL30;ortholog	60S RIBOSOMAL PROTEIN L30 (PTHR11449:SF1)	ribosomal protein(PC00202)	Saccharomyces cerevisiae
YEAST|SGD=S000004490|UniProtKB=P34760	P34760	Peroxiredoxin TSA1;TSA1;ortholog	PEROXIREDOXIN-4 (PTHR10681:SF128)	peroxidase(PC00180)	Saccharomyces cerevisiae
YEAST|SGD=S000000183|UniProtKB=P0CX41	P0CX41	60S ribosomal protein L23-A;RPL23A;ortholog	60S RIBOSOMAL PROTEIN L23 (PTHR11761:SF8)	ribosomal protein(PC00202)	Saccharomyces cerevisiae
YEAST|SGD=S000003472|UniProtKB=P16861	P16861	ATP-dependent 6-phosphofructokinase subunit alpha;PFK1;ortholog	ATP-DEPENDENT 6-PHOSPHOFRUCTOKINASE SUBUNIT ALPHA (PTHR13697:SF57)	carbohydrate kinase(PC00065)	Saccharomyces cerevisiae
YEAST|SGD=S000000892|UniProtKB=P00899	P00899	Anthranilate synthase component 1;TRP2;ortholog	ANTHRANILATE SYNTHASE COMPONENT 1 (PTHR11236:SF45)		Saccharomyces cerevisiae
YEAST|SGD=S000003170|UniProtKB=P53090	P53090	Aromatic/aminoadipate aminotransferase 1;ARO8;ortholog	AROMATIC/AMINOADIPATE AMINOTRANSFERASE 1 (PTHR42790:SF19)	transaminase(PC00216)	Saccharomyces cerevisiae
YEAST|SGD=S000001628|UniProtKB=P33299	P33299	26S proteasome regulatory subunit 7 homolog;RPT1;ortholog	26S PROTEASOME REGULATORY SUBUNIT 7 (PTHR23073:SF13)	protease(PC00190)	Saccharomyces cerevisiae
YEAST|SGD=S000002304|UniProtKB=P53622	P53622	Coatomer subunit alpha;COP1;ortholog	COATOMER SUBUNIT ALPHA (PTHR19876:SF1)	vesicle coat protein(PC00235)	Saccharomyces cerevisiae
YEAST|SGD=S000004065|UniProtKB=P41805	P41805	60S ribosomal protein L10;RPL10;ortholog	60S RIBOSOMAL PROTEIN L10 (PTHR11726:SF10)	ribosomal protein(PC00202)	Saccharomyces cerevisiae
YEAST|SGD=S000003073|UniProtKB=P46672	P46672	tRNA-aminoacylation cofactor ARC1;ARC1;ortholog	AMINOACYL TRNA SYNTHASE COMPLEX-INTERACTING MULTIFUNCTIONAL PROTEIN 1 (PTHR11586:SF33)	translational protein(PC00263)	Saccharomyces cerevisiae
YEAST|SGD=S000002620|UniProtKB=P12612	P12612	T-complex protein 1 subunit alpha;TCP1;ortholog	T-COMPLEX PROTEIN 1 SUBUNIT ALPHA (PTHR11353:SF84)	chaperonin(PC00073)	Saccharomyces cerevisiae
YEAST|SGD=S000003486|UniProtKB=P00924	P00924	Enolase 1;ENO1;ortholog	ENOLASE (PTHR11902:SF1)	lyase(PC00144)	Saccharomyces cerevisiae
YEAST|SGD=S000003387|UniProtKB=P32582	P32582	Cystathionine beta-synthase;CYS4;ortholog	CYSTATHIONINE BETA-SYNTHASE-RELATED (PTHR10314:SF8)	lyase(PC00144)	Saccharomyces cerevisiae
YEAST|SGD=S000002282|UniProtKB=Q07551	Q07551	NADPH-dependent alpha-keto amide reductase;SGD:S000002282;ortholog	NADPH-DEPENDENT ALPHA-KETO AMIDE REDUCTASE (PTHR11732:SF461)	reductase(PC00198)	Saccharomyces cerevisiae
YEAST|SGD=S000000838|UniProtKB=P40024	P40024	ABC transporter ATP-binding protein ARB1;ARB1;ortholog	ATP-BINDING CASSETTE SUB-FAMILY F MEMBER 2 (PTHR19211:SF15)	translation elongation factor(PC00222)	Saccharomyces cerevisiae
YEAST|SGD=S000000555|UniProtKB=P16550	P16550	Protein APA1;APA1;ortholog	DIADENOSINE 5',5'''-P1,P4-TETRAPHOSPHATE PHOSPHORYLASE 2-RELATED (PTHR42746:SF2)	transferase(PC00220)	Saccharomyces cerevisiae
YEAST|SGD=S000003174|UniProtKB=P22137	P22137	Clathrin heavy chain;CHC1;ortholog	CLATHRIN HEAVY CHAIN (PTHR10292:SF1)	vesicle coat protein(PC00235)	Saccharomyces cerevisiae
YEAST|SGD=S000005398|UniProtKB=P40303	P40303	Proteasome subunit alpha type-4;PRE6;ortholog	PROTEASOME SUBUNIT ALPHA TYPE-7-1-RELATED (PTHR11599:SF15)	protease(PC00190)	Saccharomyces cerevisiae
YEAST|SGD=S000002910|UniProtKB=P19358	P19358	S-adenosylmethionine synthase 2;SAM2;ortholog	S-ADENOSYLMETHIONINE SYNTHASE ISOFORM TYPE-2 (PTHR11964:SF1)	nucleotidyltransferase(PC00174)	Saccharomyces cerevisiae
YEAST|SGD=S000004955|UniProtKB=P53981	P53981	Uncharacterized phosphatase YNL010W;SGD:S000004955;ortholog	PDP3-INTERACTING FACTOR 1 (PTHR32440:SF21)		Saccharomyces cerevisiae
YEAST|SGD=S000004818|UniProtKB=P16862	P16862	ATP-dependent 6-phosphofructokinase subunit beta;PFK2;ortholog	ATP-DEPENDENT 6-PHOSPHOFRUCTOKINASE (PTHR13697:SF4)	carbohydrate kinase(PC00065)	Saccharomyces cerevisiae
YEAST|SGD=S000004048|UniProtKB=P37291	P37291	Serine hydroxymethyltransferase, cytosolic;SHM2;ortholog	SERINE HYDROXYMETHYLTRANSFERASE, CYTOSOLIC (PTHR11680:SF55)	methyltransferase(PC00155)	Saccharomyces cerevisiae
YEAST|SGD=S000003551|UniProtKB=P39077	P39077	T-complex protein 1 subunit gamma;CCT3;ortholog	T-COMPLEX PROTEIN 1 SUBUNIT GAMMA (PTHR11353:SF24)	chaperonin(PC00073)	Saccharomyces cerevisiae
YEAST|SGD=S000001222|UniProtKB=Q03558	Q03558	NADPH dehydrogenase 2;OYE2;ortholog	NADPH DEHYDROGENASE 2-RELATED (PTHR22893:SF91)	oxidoreductase(PC00176)	Saccharomyces cerevisiae
YEAST|SGD=S000003466|UniProtKB=P39676	P39676	Flavohemoprotein;YHB1;ortholog	FLAVOHEMOPROTEIN (PTHR43396:SF3)	transporter(PC00227)	Saccharomyces cerevisiae
YEAST|SGD=S000004714|UniProtKB=P07342	P07342	Acetolactate synthase catalytic subunit, mitochondrial;ILV2;ortholog	ACETOLACTATE SYNTHASE CATALYTIC SUBUNIT, MITOCHONDRIAL (PTHR18968:SF13)	ligase(PC00142)	Saccharomyces cerevisiae
YEAST|SGD=S000000893|UniProtKB=P05694	P05694	5-methyltetrahydropteroyltriglutamate--homocysteine methyltransferase;MET6;ortholog	5-METHYLTETRAHYDROPTEROYLTRIGLUTAMATE--HOMOCYSTEINE METHYLTRANSFERASE (PTHR30519:SF0)	methyltransferase(PC00155)	Saccharomyces cerevisiae
YEAST|SGD=S000004722|UniProtKB=P38011	P38011	Guanine nucleotide-binding protein subunit beta-like protein;ASC1;ortholog	RECEPTOR OF ACTIVATED PROTEIN C KINASE 1 (PTHR19868:SF0)		Saccharomyces cerevisiae
YEAST|SGD=S000000542|UniProtKB=P25567	P25567	RNA-binding protein SRO9;SRO9;ortholog	LA-RELATED PROTEIN 1 (PTHR22792:SF132)	RNA metabolism protein(PC00031)	Saccharomyces cerevisiae
YEAST|SGD=S000004816|UniProtKB=P23644	P23644	Mitochondrial import receptor subunit TOM40;TOM40;ortholog	MITOCHONDRIAL IMPORT RECEPTOR SUBUNIT TOM40 HOMOLOG 1-RELATED (PTHR10802:SF2)	primary active transporter(PC00068)	Saccharomyces cerevisiae
YEAST|SGD=S000000912|UniProtKB=P40069	P40069	Importin subunit beta-4;KAP123;ortholog	IMPORTIN-4 (PTHR10527:SF6)	transporter(PC00227)	Saccharomyces cerevisiae
YEAST|SGD=S000005299|UniProtKB=Q00955	Q00955	Acetyl-CoA carboxylase;ACC1;ortholog	ACETYL-COA CARBOXYLASE (PTHR45728:SF3)		Saccharomyces cerevisiae
YEAST|SGD=S000002330|UniProtKB=Q12680	Q12680	Glutamate synthase [NADH];GLT1;ortholog	GLUTAMINE AMIDOTRANSFERASE TYPE-2 DOMAIN-CONTAINING PROTEIN (PTHR11938:SF133)	oxidoreductase(PC00176)	Saccharomyces cerevisiae
YEAST|SGD=S000000760|UniProtKB=P23301	P23301	Eukaryotic translation initiation factor 5A-1;HYP2;ortholog	EUKARYOTIC TRANSLATION INITIATION FACTOR 5A (PTHR11673:SF6)	translation initiation factor(PC00224)	Saccharomyces cerevisiae
YEAST|SGD=S000000605|UniProtKB=P00560	P00560	Phosphoglycerate kinase;PGK1;ortholog	PHOSPHOGLYCERATE KINASE (PTHR11406:SF0)	carbohydrate kinase(PC00065)	Saccharomyces cerevisiae
YEAST|SGD=S000006183|UniProtKB=P08417	P08417	Fumarate hydratase, mitochondrial;FUM1;ortholog	FUMARATE HYDRATASE, MITOCHONDRIAL (PTHR11444:SF1)	lyase(PC00144)	Saccharomyces cerevisiae
YEAST|SGD=S000001061|UniProtKB=P38707	P38707	Asparagine--tRNA ligase, cytoplasmic;DED81;ortholog	ASPARAGINE--TRNA LIGASE, CYTOPLASMIC (PTHR22594:SF16)	aminoacyl-tRNA synthetase(PC00047)	Saccharomyces cerevisiae
YEAST|SGD=S000003563|UniProtKB=P09938	P09938	Ribonucleoside-diphosphate reductase small chain 1;RNR2;ortholog	RIBONUCLEOSIDE-DIPHOSPHATE REDUCTASE SUBUNIT M2 (PTHR23409:SF18)	reductase(PC00198)	Saccharomyces cerevisiae
YEAST|SGD=S000004830|UniProtKB=P38625	P38625	GMP synthase [glutamine-hydrolyzing];GUA1;ortholog	GMP SYNTHASE [GLUTAMINE-HYDROLYZING] (PTHR11922:SF2)	ligase(PC00142)	Saccharomyces cerevisiae
YEAST|SGD=S000005668|UniProtKB=P53598	P53598	Succinate--CoA ligase [ADP-forming] subunit alpha, mitochondrial;LSC1;ortholog	SUCCINATE--COA LIGASE [ADP/GDP-FORMING] SUBUNIT ALPHA, MITOCHONDRIAL (PTHR11117:SF2)	ligase(PC00142)	Saccharomyces cerevisiae
YEAST|SGD=S000000010|UniProtKB=P31373	P31373	Cystathionine gamma-lyase;CYS3;ortholog	CYSTATHIONINE GAMMA-LYASE (PTHR11808:SF15)	lyase(PC00144)	Saccharomyces cerevisiae
YEAST|SGD=S000003203|UniProtKB=P07244	P07244	Bifunctional purine biosynthetic protein ADE5,7;ADE5,7;ortholog	TRIFUNCTIONAL PURINE BIOSYNTHETIC PROTEIN ADENOSINE-3 (PTHR10520:SF12)		Saccharomyces cerevisiae
YEAST|SGD=S000000967|UniProtKB=P04147	P04147	Polyadenylate-binding protein, cytoplasmic and nuclear;PAB1;ortholog	LD36772P-RELATED (PTHR24012:SF853)		Saccharomyces cerevisiae
YEAST|SGD=S000001699|UniProtKB=P28272	P28272	Dihydroorotate dehydrogenase (fumarate);URA1;ortholog	DIHYDROOROTATE DEHYDROGENASE (FUMARATE) (PTHR48109:SF1)	dehydrogenase(PC00092)	Saccharomyces cerevisiae
YEAST|SGD=S000005183|UniProtKB=Q01532	Q01532	Cysteine proteinase 1, mitochondrial;LAP3;ortholog	BLEOMYCIN HYDROLASE (PTHR10363:SF2)	cysteine protease(PC00081)	Saccharomyces cerevisiae
YEAST|SGD=S000002826|UniProtKB=P0CX54	P0CX54	60S ribosomal protein L12-B;RPL12B;ortholog	60S RIBOSOMAL PROTEIN L12 (PTHR11661:SF2)	ribosomal protein(PC00202)	Saccharomyces cerevisiae
YEAST|SGD=S000001007|UniProtKB=P38701	P38701	40S ribosomal protein S20;RPS20;ortholog	40S RIBOSOMAL PROTEIN S20 (PTHR11700:SF8)	ribosomal protein(PC00202)	Saccharomyces cerevisiae
YEAST|SGD=S000003672|UniProtKB=Q3E754	Q3E754	40S ribosomal protein S21-B;RPS21B;ortholog	40S RIBOSOMAL PROTEIN S21 (PTHR10442:SF0)	ribosomal protein(PC00202)	Saccharomyces cerevisiae
YEAST|SGD=S000005589|UniProtKB=P14126	P14126	60S ribosomal protein L3;RPL3;ortholog	60S RIBOSOMAL PROTEIN L3 (PTHR11363:SF5)	ribosomal protein(PC00202)	Saccharomyces cerevisiae
YEAST|SGD=S000002439|UniProtKB=Q12335	Q12335	Protoplast secreted protein 2;PST2;ortholog	FLAVOPROTEIN-LIKE PROTEIN YCP4-RELATED (PTHR30546:SF23)	oxidoreductase(PC00176)	Saccharomyces cerevisiae
YEAST|SGD=S000005982|UniProtKB=P54115	P54115	Magnesium-activated aldehyde dehydrogenase, cytosolic;ALD6;ortholog	MAGNESIUM-ACTIVATED ALDEHYDE DEHYDROGENASE, CYTOSOLIC-RELATED (PTHR11699:SF268)	dehydrogenase(PC00092)	Saccharomyces cerevisiae
YEAST|SGD=S000001635|UniProtKB=P00950	P00950	Phosphoglycerate mutase 1;GPM1;ortholog	PHOSPHOGLYCERATE MUTASE (PTHR11931:SF0)	mutase(PC00160)	Saccharomyces cerevisiae
YEAST|SGD=S000005257|UniProtKB=P42842	P42842	Essential for maintenance of the cell wall protein 1;EMW1;ortholog	TETRATRICOPEPTIDE REPEAT PROTEIN 27 (PTHR16193:SF0)		Saccharomyces cerevisiae
YEAST|SGD=S000001179|UniProtKB=P38840	P38840	Aromatic amino acid aminotransferase 2;ARO9;ortholog	AROMATIC AMINO ACID AMINOTRANSFERASE 2 (PTHR42790:SF2)	transaminase(PC00216)	Saccharomyces cerevisiae
YEAST|SGD=S000003367|UniProtKB=P23638	P23638	Proteasome subunit alpha type-3;PRE9;ortholog	PROTEASOME SUBUNIT ALPHA TYPE-4 (PTHR11599:SF13)	protease(PC00190)	Saccharomyces cerevisiae
YEAST|SGD=S000001340|UniProtKB=P04801	P04801	Threonine--tRNA ligase, cytoplasmic;THS1;ortholog	THREONYL-TRNA SYNTHETASE (PTHR11451:SF46)	aminoacyl-tRNA synthetase(PC00047)	Saccharomyces cerevisiae
YEAST|SGD=S000000276|UniProtKB=P15992	P15992	Heat shock protein 26;HSP26;ortholog	HEAT SHOCK PROTEIN 26 (PTHR43670:SF61)	chaperone(PC00072)	Saccharomyces cerevisiae
YEAST|SGD=S000001315|UniProtKB=P41277	P41277	Glycerol-1-phosphate phosphohydrolase 1;GPP1;ortholog	GLYCEROL-1-PHOSPHATE PHOSPHOHYDROLASE 1-RELATED (PTHR43481:SF8)	carbohydrate phosphatase(PC00066)	Saccharomyces cerevisiae
YEAST|SGD=S000003870|UniProtKB=P03965	P03965	Carbamoyl-phosphate synthase arginine-specific large chain;CPA2;ortholog	CARBAMOYL-PHOSPHATE SYNTHASE ARGININE-SPECIFIC LARGE CHAIN (PTHR11405:SF51)	ligase(PC00142)	Saccharomyces cerevisiae
YEAST|SGD=S000004920|UniProtKB=P50101	P50101	Ubiquitin carboxyl-terminal hydrolase 15;UBP15;ortholog	UBIQUITIN CARBOXYL-TERMINAL HYDROLASE 15 (PTHR24006:SF844)	cysteine protease(PC00081)	Saccharomyces cerevisiae
YEAST|SGD=S000000845|UniProtKB=P39954	P39954	Adenosylhomocysteinase;SAH1;ortholog	ADENOSYLHOMOCYSTEINASE (PTHR23420:SF0)	hydrolase(PC00121)	Saccharomyces cerevisiae
YEAST|SGD=S000006152|UniProtKB=P19097	P19097	Fatty acid synthase subunit alpha;FAS2;ortholog	FATTY ACID SYNTHASE SUBUNIT ALPHA (PTHR10982:SF23)		Saccharomyces cerevisiae
YEAST|SGD=S000001665|UniProtKB=P07149	P07149	Fatty acid synthase subunit beta;FAS1;ortholog	FATTY ACID SYNTHASE SUBUNIT BETA (PTHR10982:SF21)		Saccharomyces cerevisiae
YEAST|SGD=S000006147|UniProtKB=Q08972	Q08972	[NU+] prion formation protein 1;NEW1;ortholog	[NU+] PRION FORMATION PROTEIN 1 (PTHR19211:SF118)	translation elongation factor(PC00222)	Saccharomyces cerevisiae
YEAST|SGD=S000004099|UniProtKB=P38013	P38013	Peroxiredoxin AHP1;AHP1;ortholog	PEROXIREDOXIN-5, MITOCHONDRIAL (PTHR10430:SF16)	oxidoreductase(PC00176)	Saccharomyces cerevisiae
YEAST|SGD=S000002598|UniProtKB=Q03940	Q03940	RuvB-like protein 1;RVB1;ortholog	RUVB-LIKE 1 (PTHR11093:SF6)		Saccharomyces cerevisiae
YEAST|SGD=S000003947|UniProtKB=P10592	P10592	Heat shock protein SSA2;SSA2;ortholog	HEAT SHOCK COGNATE 71 KDA PROTEIN (PTHR19375:SF395)		Saccharomyces cerevisiae
YEAST|SGD=S000002534|UniProtKB=P08566	P08566	Pentafunctional AROM polypeptide;ARO1;ortholog	PENTAFUNCTIONAL AROM POLYPEPTIDE (PTHR21090:SF5)	transferase(PC00220)	Saccharomyces cerevisiae
YEAST|SGD=S000000684|UniProtKB=P15891	P15891	Actin-binding protein;ABP1;ortholog	DREBRIN-LIKE PROTEIN (PTHR10829:SF25)	non-motor actin binding protein(PC00165)	Saccharomyces cerevisiae
YEAST|SGD=S000006027|UniProtKB=P32589	P32589	Heat shock protein homolog SSE1;SSE1;ortholog	HSC70CB, ISOFORM G (PTHR45639:SF4)		Saccharomyces cerevisiae
YEAST|SGD=S000002761|UniProtKB=P29509	P29509	Thioredoxin reductase 1;TRR1;ortholog	THIOREDOXIN REDUCTASE 1-RELATED (PTHR48105:SF16)	reductase(PC00198)	Saccharomyces cerevisiae
YEAST|SGD=S000005723|UniProtKB=Q08601	Q08601	Metacaspase-1;MCA1;ortholog	METACASPASE-1 (PTHR48104:SF30)		Saccharomyces cerevisiae
YEAST|SGD=S000004239|UniProtKB=P16521	P16521	Elongation factor 3A;YEF3;ortholog	ELONGATION FACTOR 3A-RELATED (PTHR19211:SF5)	translation elongation factor(PC00222)	Saccharomyces cerevisiae
YEAST|SGD=S000002565|UniProtKB=P13663	P13663	Aspartate-semialdehyde dehydrogenase;HOM2;ortholog	ASPARTATE-SEMIALDEHYDE DEHYDROGENASE (PTHR46718:SF1)	dehydrogenase(PC00092)	Saccharomyces cerevisiae
YEAST|SGD=S000006012|UniProtKB=P41921	P41921	Glutathione reductase;GLR1;ortholog	GLUTATHIONE REDUCTASE, MITOCHONDRIAL (PTHR42737:SF2)	reductase(PC00198)	Saccharomyces cerevisiae
YEAST|SGD=S000002562|UniProtKB=P14832	P14832	Peptidyl-prolyl cis-trans isomerase;CPR1;ortholog	PEPTIDYL-PROLYL CIS-TRANS ISOMERASE (PTHR11071:SF517)	chaperone(PC00072)	Saccharomyces cerevisiae
YEAST|SGD=S000002979|UniProtKB=P21243	P21243	Proteasome subunit alpha type-1;SCL1;ortholog	PROTEASOME SUBUNIT ALPHA TYPE-6 (PTHR11599:SF11)	protease(PC00190)	Saccharomyces cerevisiae
YEAST|SGD=S000002802|UniProtKB=P33298	P33298	26S proteasome regulatory subunit 6B homolog;RPT3;ortholog	26S PROTEASOME REGULATORY SUBUNIT 6B (PTHR23073:SF8)	protease(PC00190)	Saccharomyces cerevisiae
YEAST|SGD=S000001539|UniProtKB=P35691	P35691	Translationally-controlled tumor protein homolog;TMA19;ortholog	TRANSLATIONALLY-CONTROLLED TUMOR PROTEIN (PTHR11991:SF0)	non-motor microtubule binding protein(PC00166)	Saccharomyces cerevisiae
YEAST|SGD=S000002408|UniProtKB=P32356	P32356	Neutral trehalase;NTH1;ortholog	NEUTRAL TREHALASE-RELATED (PTHR23403:SF6)		Saccharomyces cerevisiae
YEAST|SGD=S000004595|UniProtKB=P54839	P54839	Hydroxymethylglutaryl-CoA synthase;ERG13;ortholog	3-HYDROXY-3-METHYLGLUTARYL COENZYME A SYNTHASE (PTHR43323:SF2)		Saccharomyces cerevisiae
YEAST|SGD=S000004860|UniProtKB=P47912	P47912	Long-chain-fatty-acid--CoA ligase 4;FAA4;ortholog	ACYL-COA SYNTHETASE LONG-CHAIN, ISOFORM J (PTHR43272:SF83)	ligase(PC00142)	Saccharomyces cerevisiae
YEAST|SGD=S000003941|UniProtKB=P04802	P04802	Aspartate--tRNA ligase, cytoplasmic;DPS1;ortholog	ASPARTATE--TRNA LIGASE, CYTOPLASMIC (PTHR43450:SF1)	aminoacyl-tRNA synthetase(PC00047)	Saccharomyces cerevisiae
YEAST|SGD=S000000325|UniProtKB=P38088	P38088	Glycine--tRNA ligase 1, mitochondrial;GRS1;ortholog	GLYCINE--TRNA LIGASE (PTHR10745:SF0)	aminoacyl-tRNA synthetase(PC00047)	Saccharomyces cerevisiae
YEAST|SGD=S000005153|UniProtKB=P40150	P40150	Ribosome-associated molecular chaperone SSB2;SSB2;ortholog	RIBOSOME-ASSOCIATED MOLECULAR CHAPERONE SSB1-RELATED (PTHR19375:SF467)		Saccharomyces cerevisiae
YEAST|SGD=S000003005|UniProtKB=P53184	P53184	Nicotinamidase;PNC1;ortholog	LD05707P (PTHR11080:SF2)		Saccharomyces cerevisiae
YEAST|SGD=S000000602|UniProtKB=P25343	P25343	Reduced viability upon starvation protein 161;RVS161;ortholog	BRIDGING INTEGRATOR 3 (PTHR47174:SF3)		Saccharomyces cerevisiae
YEAST|SGD=S000003882|UniProtKB=P00830	P00830	ATP synthase subunit beta, mitochondrial;ATP2;ortholog	ATP SYNTHASE SUBUNIT BETA, MITOCHONDRIAL (PTHR15184:SF60)	ATP synthase(PC00002)	Saccharomyces cerevisiae
YEAST|SGD=S000004050|UniProtKB=P15624	P15624	Phenylalanine--tRNA ligase beta subunit;FRS1;ortholog	PHENYLALANINE--TRNA LIGASE BETA SUBUNIT (PTHR10947:SF0)	aminoacyl-tRNA synthetase(PC00047)	Saccharomyces cerevisiae
YEAST|SGD=S000004034|UniProtKB=P06169	P06169	Pyruvate decarboxylase isozyme 1;PDC1;ortholog	PYRUVATE DECARBOXYLASE ISOZYME 1-RELATED (PTHR43452:SF30)	decarboxylase(PC00089)	Saccharomyces cerevisiae
YEAST|SGD=S000002419|UniProtKB=P49626	P49626	60S ribosomal protein L4-B;RPL4B;ortholog	60S RIBOSOMAL PROTEIN L4 (PTHR19431:SF0)	ribosomal protein(PC00202)	Saccharomyces cerevisiae
YEAST|SGD=S000006214|UniProtKB=P22138	P22138	DNA-directed RNA polymerase I subunit RPA135;RPA135;ortholog	DNA-DIRECTED RNA POLYMERASE I SUBUNIT RPA2 (PTHR20856:SF5)	DNA-directed RNA polymerase(PC00019)	Saccharomyces cerevisiae
YEAST|SGD=S000002444|UniProtKB=P15180	P15180	Lysine--tRNA ligase, cytoplasmic;KRS1;ortholog	LYSINE--TRNA LIGASE (PTHR42918:SF9)	aminoacyl-tRNA synthetase(PC00047)	Saccharomyces cerevisiae
YEAST|SGD=S000005677|UniProtKB=P08518	P08518	DNA-directed RNA polymerase II subunit RPB2;RPB2;ortholog	DNA-DIRECTED RNA POLYMERASE II SUBUNIT RPB2 (PTHR20856:SF7)	DNA-directed RNA polymerase(PC00019)	Saccharomyces cerevisiae
YEAST|SGD=S000005122|UniProtKB=P05750	P05750	40S ribosomal protein S3;RPS3;ortholog	40S RIBOSOMAL PROTEIN S3 (PTHR11760:SF32)	ribosomal protein(PC00202)	Saccharomyces cerevisiae
YEAST|SGD=S000002976|UniProtKB=P05030	P05030	Plasma membrane ATPase 1;PMA1;ortholog	PLASMA MEMBRANE ATPASE 1-RELATED (PTHR42861:SF26)	primary active transporter(PC00068)	Saccharomyces cerevisiae
YEAST|SGD=S000006081|UniProtKB=P26637	P26637	Leucine--tRNA ligase, cytoplasmic;CDC60;ortholog	LEUCINE--TRNA LIGASE, CYTOPLASMIC (PTHR45794:SF1)	aminoacyl-tRNA synthetase(PC00047)	Saccharomyces cerevisiae
YEAST|SGD=S000002284|UniProtKB=P25694	P25694	Cell division control protein 48;CDC48;ortholog	TRANSITIONAL ENDOPLASMIC RETICULUM ATPASE TER94 (PTHR23077:SF171)		Saccharomyces cerevisiae
YEAST|SGD=S000001564|UniProtKB=P36008	P36008	Elongation factor 1-gamma 2;TEF4;ortholog	ELONGATION FACTOR 1-GAMMA (PTHR43986:SF1)		Saccharomyces cerevisiae
YEAST|SGD=S000000004|UniProtKB=P10591	P10591	Heat shock protein SSA1;SSA1;ortholog	HEAT SHOCK COGNATE 71 KDA PROTEIN (PTHR19375:SF395)		Saccharomyces cerevisiae
YEAST|SGD=S000001518|UniProtKB=P32861	P32861	UTP--glucose-1-phosphate uridylyltransferase;UGP1;ortholog	UTP--GLUCOSE-1-PHOSPHATE URIDYLYLTRANSFERASE (PTHR43511:SF4)		Saccharomyces cerevisiae
YEAST|SGD=S000001062|UniProtKB=P38708	P38708	Putative proline--tRNA ligase YHR020W;SGD:S000001062;ortholog	BIFUNCTIONAL GLUTAMATE/PROLINE--TRNA LIGASE (PTHR43382:SF2)	aminoacyl-tRNA synthetase(PC00047)	Saccharomyces cerevisiae
YEAST|SGD=S000005889|UniProtKB=P21242	P21242	Probable proteasome subunit alpha type-7;PRE10;ortholog	PROTEASOME SUBUNIT ALPHA TYPE-3 (PTHR11599:SF10)	protease(PC00190)	Saccharomyces cerevisiae
YEAST|SGD=S000001765|UniProtKB=P0C0V8	P0C0V8	40S ribosomal protein S21-A;RPS21A;ortholog	40S RIBOSOMAL PROTEIN S21 (PTHR10442:SF0)	ribosomal protein(PC00202)	Saccharomyces cerevisiae
YEAST|SGD=S000001940|UniProtKB=P43616	P43616	Cys-Gly metallodipeptidase DUG1;DUG1;ortholog	M20_DIMER DOMAIN-CONTAINING PROTEIN (PTHR43270:SF4)	metalloprotease(PC00153)	Saccharomyces cerevisiae
YEAST|SGD=S000002302|UniProtKB=P39078	P39078	T-complex protein 1 subunit delta;CCT4;ortholog	T-COMPLEX PROTEIN 1 SUBUNIT DELTA (PTHR11353:SF26)	chaperonin(PC00073)	Saccharomyces cerevisiae
YEAST|SGD=S000000400|UniProtKB=P12709	P12709	Glucose-6-phosphate isomerase;PGI1;ortholog	GLUCOSE-6-PHOSPHATE ISOMERASE (PTHR11469:SF1)	isomerase(PC00135)	Saccharomyces cerevisiae
YEAST|SGD=S000000003|UniProtKB=P32471	P32471	Elongation factor 1-beta;EFB1;ortholog	ELONGATION FACTOR 1-BETA (PTHR11595:SF21)	translation elongation factor(PC00222)	Saccharomyces cerevisiae
YEAST|SGD=S000002388|UniProtKB=P11484	P11484	Ribosome-associated molecular chaperone SSB1;SSB1;ortholog	RIBOSOME-ASSOCIATED MOLECULAR CHAPERONE SSB1-RELATED (PTHR19375:SF467)		Saccharomyces cerevisiae
YEAST|SGD=S000000331|UniProtKB=P16140	P16140	V-type proton ATPase subunit B;VMA2;ortholog	V-TYPE PROTON ATPASE SUBUNIT B (PTHR43389:SF4)	ATP synthase(PC00002)	Saccharomyces cerevisiae
YEAST|SGD=S000002344|UniProtKB=P17255	P17255	V-type proton ATPase catalytic subunit A;VMA1;ortholog	V-TYPE PROTON ATPASE CATALYTIC SUBUNIT A (PTHR43607:SF1)	ATP synthase(PC00002)	Saccharomyces cerevisiae
YEAST|SGD=S000002457|UniProtKB=P00942	P00942	Triosephosphate isomerase;TPI1;ortholog	TRIOSEPHOSPHATE ISOMERASE (PTHR21139:SF33)	isomerase(PC00135)	Saccharomyces cerevisiae
YEAST|SGD=S000002977|UniProtKB=P07264	P07264	3-isopropylmalate dehydratase;LEU1;ortholog	3-ISOPROPYLMALATE DEHYDRATASE (PTHR43822:SF9)		Saccharomyces cerevisiae
YEAST|SGD=S000005888|UniProtKB=P06103	P06103	Eukaryotic translation initiation factor 3 subunit B;PRT1;ortholog	EUKARYOTIC TRANSLATION INITIATION FACTOR 3 SUBUNIT B (PTHR14068:SF0)	translation initiation factor(PC00224)	Saccharomyces cerevisiae
YEAST|SGD=S000003318|UniProtKB=P53252	P53252	Sphingolipid long chain base-responsive protein PIL1;PIL1;ortholog	SPHINGOLIPID LONG CHAIN BASE-RESPONSIVE PROTEIN PIL1 (PTHR31962:SF1)		Saccharomyces cerevisiae
YEAST|SGD=S000000453|UniProtKB=P32449	P32449	Phospho-2-dehydro-3-deoxyheptonate aldolase, tyrosine-inhibited;ARO4;ortholog	PHOSPHO-2-DEHYDRO-3-DEOXYHEPTONATE ALDOLASE, TYROSINE-INHIBITED (PTHR21225:SF0)	aldolase(PC00044)	Saccharomyces cerevisiae
YEAST|SGD=S000003949|UniProtKB=P31539	P31539	Heat shock protein 104;HSP104;ortholog	HEAT SHOCK PROTEIN 104 (PTHR11638:SF146)	protease(PC00190)	Saccharomyces cerevisiae
YEAST|SGD=S000000919|UniProtKB=P0CX42	P0CX42	60S ribosomal protein L23-B;RPL23B;ortholog	60S RIBOSOMAL PROTEIN L23 (PTHR11761:SF8)	ribosomal protein(PC00202)	Saccharomyces cerevisiae
YEAST|SGD=S000003666|UniProtKB=P07259	P07259	Protein URA2;URA2;ortholog	CAD PROTEIN (PTHR11405:SF5)	ligase(PC00142)	Saccharomyces cerevisiae
YEAST|SGD=S000004684|UniProtKB=P24280	P24280	SEC14 cytosolic factor;SEC14;ortholog	CRAL-TRIO DOMAIN-CONTAINING PROTEIN YKL091C-RELATED (PTHR45657:SF1)		Saccharomyces cerevisiae
YEAST|SGD=S000003105|UniProtKB=P41811	P41811	Coatomer subunit beta';SEC27;ortholog	COATOMER SUBUNIT BETA' (PTHR19876:SF2)	vesicle coat protein(PC00235)	Saccharomyces cerevisiae
YEAST|SGD=S000000935|UniProtKB=P32598	P32598	Serine/threonine-protein phosphatase PP1-2;GLC7;ortholog	SERINE/THREONINE-PROTEIN PHOSPHATASE-RELATED (PTHR11668:SF300)	protein phosphatase(PC00195)	Saccharomyces cerevisiae
YEAST|SGD=S000004347|UniProtKB=P06168	P06168	Ketol-acid reductoisomerase, mitochondrial;ILV5;ortholog	KETOL-ACID REDUCTOISOMERASE, MITOCHONDRIAL (PTHR21371:SF1)		Saccharomyces cerevisiae
YEAST|SGD=S000001226|UniProtKB=P38720	P38720	6-phosphogluconate dehydrogenase, decarboxylating 1;GND1;ortholog	6-PHOSPHOGLUCONATE DEHYDROGENASE, DECARBOXYLATING (PTHR11811:SF25)	dehydrogenase(PC00092)	Saccharomyces cerevisiae
YEAST|SGD=S000005000|UniProtKB=P04840	P04840	Mitochondrial outer membrane protein porin 1;POR1;ortholog	GH26960P-RELATED (PTHR11743:SF70)	voltage-gated ion channel(PC00241)	Saccharomyces cerevisiae
YEAST|SGD=S000002213|UniProtKB=P41940	P41940	Mannose-1-phosphate guanyltransferase;PSA1;ortholog	MANNOSE-1-PHOSPHATE GUANYLTRANSFERASE BETA (PTHR22572:SF15)	transferase(PC00220)	Saccharomyces cerevisiae
YEAST|SGD=S000004143|UniProtKB=P52910	P52910	Acetyl-coenzyme A synthetase 2;ACS2;ortholog	ACETYL-COENZYME A SYNTHETASE 2 (PTHR24095:SF245)	ligase(PC00142)	Saccharomyces cerevisiae
YEAST|SGD=S000003900|UniProtKB=P31116	P31116	Homoserine dehydrogenase;HOM6;ortholog	HOMOSERINE DEHYDROGENASE (PTHR43070:SF3)		Saccharomyces cerevisiae
YEAST|SGD=S000003293|UniProtKB=P38972	P38972	Phosphoribosylformylglycinamidine synthase;ADE6;ortholog	PHOSPHORIBOSYLFORMYLGLYCINAMIDINE SYNTHASE (PTHR10099:SF1)		Saccharomyces cerevisiae
YEAST|SGD=S000000347|UniProtKB=P12385	P12385	Eukaryotic peptide chain release factor subunit 1;SUP45;ortholog	EUKARYOTIC PEPTIDE CHAIN RELEASE FACTOR SUBUNIT 1 (PTHR10113:SF10)	translation release factor(PC00225)	Saccharomyces cerevisiae
YEAST|SGD=S000002837|UniProtKB=Q04067	Q04067	Eukaryotic translation initiation factor 3 subunit G;TIF35;ortholog	EUKARYOTIC TRANSLATION INITIATION FACTOR 3 SUBUNIT G (PTHR10352:SF0)	translation initiation factor(PC00224)	Saccharomyces cerevisiae
YEAST|SGD=S000001170|UniProtKB=P18562	P18562	Uracil phosphoribosyltransferase;FUR1;ortholog	URACIL PHOSPHORIBOSYLTRANSFERASE-RELATED (PTHR10285:SF204)	nucleotide kinase(PC00172)	Saccharomyces cerevisiae
YEAST|SGD=S000003091|UniProtKB=P25443	P25443	40S ribosomal protein S2;RPS2;ortholog	40S RIBOSOMAL PROTEIN S2 (PTHR13718:SF4)	ribosomal protein(PC00202)	Saccharomyces cerevisiae
YEAST|SGD=S000004952|UniProtKB=P25294	P25294	Protein SIS1;SIS1;ortholog	DNAJ HOMOLOG SUBFAMILY B MEMBER 13 (PTHR24078:SF519)	chaperone(PC00072)	Saccharomyces cerevisiae
YEAST|SGD=S000005730|UniProtKB=P06634	P06634	ATP-dependent RNA helicase DED1;DED1;ortholog	RNA HELICASE (PTHR47958:SF32)		Saccharomyces cerevisiae
YEAST|SGD=S000000772|UniProtKB=P37303	P37303	Low specificity L-threonine aldolase;GLY1;ortholog	BETA_ELIM_LYASE DOMAIN-CONTAINING PROTEIN (PTHR48097:SF9)	aldolase(PC00044)	Saccharomyces cerevisiae
YEAST|SGD=S000004332|UniProtKB=P05317	P05317	60S acidic ribosomal protein P0;RPP0;ortholog	60S ACIDIC RIBOSOMAL PROTEIN P0 (PTHR45699:SF3)	ribosomal protein(PC00202)	Saccharomyces cerevisiae
YEAST|SGD=S000005503|UniProtKB=P50861	P50861	6,7-dimethyl-8-ribityllumazine synthase;RIB4;ortholog	6,7-DIMETHYL-8-RIBITYLLUMAZINE SYNTHASE (PTHR21058:SF0)	transferase(PC00220)	Saccharomyces cerevisiae
YEAST|SGD=S000006314|UniProtKB=P07703	P07703	DNA-directed RNA polymerases I and III subunit RPAC1;RPC40;ortholog	DNA-DIRECTED RNA POLYMERASES I AND III SUBUNIT RPAC1 (PTHR11800:SF13)	DNA-directed RNA polymerase(PC00019)	Saccharomyces cerevisiae
YEAST|SGD=S000005446|UniProtKB=P00330	P00330	Alcohol dehydrogenase 1;ADH1;ortholog	ALCOHOL DEHYDROGENASE 1-RELATED (PTHR42940:SF3)	dehydrogenase(PC00092)	Saccharomyces cerevisiae
YEAST|SGD=S000002994|UniProtKB=P00931	P00931	Tryptophan synthase;TRP5;ortholog	TRYPTOPHAN SYNTHASE (PTHR48077:SF3)		Saccharomyces cerevisiae
YEAST|SGD=S000005902|UniProtKB=P07262	P07262	NADP-specific glutamate dehydrogenase 1;GDH1;ortholog	NADP-SPECIFIC GLUTAMATE DEHYDROGENASE 1-RELATED (PTHR43571:SF1)	dehydrogenase(PC00092)	Saccharomyces cerevisiae
YEAST|SGD=S000001855|UniProtKB=P60010	P60010	Actin;ACT1;ortholog	ACTIN (PTHR11937:SF387)	actin and actin related protein(PC00039)	Saccharomyces cerevisiae
YEAST|SGD=S000003436|UniProtKB=P07245	P07245	C-1-tetrahydrofolate synthase, cytoplasmic;ADE3;ortholog	C-1-TETRAHYDROFOLATE SYNTHASE, CYTOPLASMIC (PTHR48099:SF8)		Saccharomyces cerevisiae
YEAST|SGD=S000000896|UniProtKB=P25451	P25451	Proteasome subunit beta type-3;PUP3;ortholog	PROTEASOME SUBUNIT BETA TYPE-3 (PTHR11599:SF62)	protease(PC00190)	Saccharomyces cerevisiae
YEAST|SGD=S000000172|UniProtKB=P09436	P09436	Isoleucine--tRNA ligase, cytoplasmic;ILS1;ortholog	ISOLEUCINE--TRNA LIGASE, CYTOPLASMIC (PTHR42780:SF1)	aminoacyl-tRNA synthetase(PC00047)	Saccharomyces cerevisiae
YEAST|SGD=S000004931|UniProtKB=P40302	P40302	Proteasome subunit alpha type-6;PRE5;ortholog	PROTEASOME SUBUNIT ALPHA TYPE-1 (PTHR11599:SF12)	protease(PC00190)	Saccharomyces cerevisiae
YEAST|SGD=S000004843|UniProtKB=P46784	P46784	40S ribosomal protein S10-B;RPS10B;ortholog	S10_PLECTIN DOMAIN-CONTAINING PROTEIN (PTHR12146:SF0)	ribosomal protein(PC00202)	Saccharomyces cerevisiae
YEAST|SGD=S000005008|UniProtKB=P25491	P25491	Mitochondrial protein import protein MAS5;YDJ1;ortholog	DNAJ-LIKE-2, ISOFORM A (PTHR43888:SF10)	chaperone(PC00072)	Saccharomyces cerevisiae
YEAST|SGD=S000003424|UniProtKB=P00359	P00359	Glyceraldehyde-3-phosphate dehydrogenase 3;TDH3;ortholog	GLYCERALDEHYDE-3-PHOSPHATE DEHYDROGENASE-RELATED (PTHR10836:SF76)	dehydrogenase(PC00092)	Saccharomyces cerevisiae
YEAST|SGD=S000000764|UniProtKB=P32626	P32626	Enolase-phosphatase E1;UTR4;ortholog	ENOLASE-PHOSPHATASE E1 (PTHR20371:SF1)	phosphatase(PC00181)	Saccharomyces cerevisiae
YEAST|SGD=S000004557|UniProtKB=P23639	P23639	Proteasome subunit alpha type-2;PRE8;ortholog	PROTEASOME SUBUNIT ALPHA TYPE-2 (PTHR11599:SF16)	protease(PC00190)	Saccharomyces cerevisiae
YEAST|SGD=S000004467|UniProtKB=P25087	P25087	Sterol 24-C-methyltransferase;ERG6;ortholog	METHYLTRANSF_25 DOMAIN-CONTAINING PROTEIN (PTHR44068:SF10)		Saccharomyces cerevisiae
YEAST|SGD=S000004424|UniProtKB=P50095	P50095	Inosine-5'-monophosphate dehydrogenase 3;IMD3;ortholog	INOSINE-5'-MONOPHOSPHATE DEHYDROGENASE (PTHR11911:SF111)	dehydrogenase(PC00092)	Saccharomyces cerevisiae
YEAST|SGD=S000000535|UniProtKB=P00815	P00815	Histidine biosynthesis trifunctional protein;HIS4;ortholog	HISTIDINE BIOSYNTHESIS TRIFUNCTIONAL PROTEIN (PTHR21256:SF2)	dehydrogenase(PC00092)	Saccharomyces cerevisiae
YEAST|SGD=S000001949|UniProtKB=P04806	P04806	Hexokinase-1;HXK1;ortholog	HEXOKINASE TYPE 1-RELATED (PTHR19443:SF16)	kinase(PC00137)	Saccharomyces cerevisiae
YEAST|SGD=S000005896|UniProtKB=P48589	P48589	40S ribosomal protein S12;RPS12;ortholog	40S RIBOSOMAL PROTEIN S12 (PTHR11843:SF0)	ribosomal protein(PC00202)	Saccharomyces cerevisiae
YEAST|SGD=S000004566|UniProtKB=P38427	P38427	Trehalose synthase complex regulatory subunit TSL1;TSL1;ortholog	TREHALOSE SYNTHASE COMPLEX REGULATORY SUBUNIT TPS3-RELATED (PTHR10788:SF15)		Saccharomyces cerevisiae
YEAST|SGD=S000000036|UniProtKB=P00549	P00549	Pyruvate kinase 1;CDC19;ortholog	PYRUVATE KINASE PKM (PTHR11817:SF3)	kinase(PC00137)	Saccharomyces cerevisiae
YEAST|SGD=S000003545|UniProtKB=P47079	P47079	T-complex protein 1 subunit theta;CCT8;ortholog	CCT-THETA (PTHR11353:SF19)	chaperonin(PC00073)	Saccharomyces cerevisiae
YEAST|SGD=S000000797|UniProtKB=P39976	P39976	D-2-hydroxyglutarate--pyruvate transhydrogenase DLD3;DLD3;ortholog	D-2-HYDROXYGLUTARATE DEHYDROGENASE, MITOCHONDRIAL (PTHR43716:SF1)	dehydrogenase(PC00092)	Saccharomyces cerevisiae
YEAST|SGD=S000002478|UniProtKB=Q12447	Q12447	Polyamine N-acetyltransferase 1;PAA1;ortholog	SEROTONIN N-ACETYLTRANSFERASE (PTHR10908:SF0)	acetyltransferase(PC00038)	Saccharomyces cerevisiae
YEAST|SGD=S000003777|UniProtKB=P39522	P39522	Dihydroxy-acid dehydratase, mitochondrial;ILV3;ortholog	DIHYDROXY-ACID DEHYDRATASE, MITOCHONDRIAL (PTHR21000:SF5)	dehydratase(PC00091)	Saccharomyces cerevisiae
YEAST|SGD=S000001849|UniProtKB=P07283	P07283	Phosphomannomutase;SEC53;ortholog	PHOSPHOMANNOMUTASE-RELATED (PTHR10466:SF0)	mutase(PC00160)	Saccharomyces cerevisiae
YEAST|SGD=S000000135|UniProtKB=P28274	P28274	CTP synthase 1;URA7;ortholog	CTP SYNTHASE-RELATED (PTHR11550:SF0)	ligase(PC00142)	Saccharomyces cerevisiae
YEAST|SGD=S000001709|UniProtKB=P21576	P21576	Vacuolar protein sorting-associated protein 1;VPS1;ortholog	DYNAMIN-1-LIKE PROTEIN (PTHR11566:SF21)	membrane traffic protein(PC00150)	Saccharomyces cerevisiae
YEAST|SGD=S000003116|UniProtKB=P28777	P28777	Chorismate synthase;ARO2;ortholog	CHORISMATE SYNTHASE (PTHR21085:SF0)	lyase(PC00144)	Saccharomyces cerevisiae
YEAST|SGD=S000003405|UniProtKB=P53295	P53295	Ribosome-interacting GTPase 2;RBG2;ortholog	DEVELOPMENTALLY-REGULATED GTP-BINDING PROTEIN 2 (PTHR43127:SF2)		Saccharomyces cerevisiae
YEAST|SGD=S000001693|UniProtKB=P22515	P22515	Ubiquitin-activating enzyme E1 1;UBA1;ortholog	UBIQUITIN-ACTIVATING ENZYME E1 (PTHR10953:SF4)	ubiquitin-protein ligase(PC00234)	Saccharomyces cerevisiae
YEAST|SGD=S000000827|UniProtKB=P32481	P32481	Eukaryotic translation initiation factor 2 subunit gamma;GCD11;ortholog	EUKARYOTIC TRANSLATION INITIATION FACTOR 2 SUBUNIT 3-RELATED (PTHR42854:SF3)	translation initiation factor(PC00224)	Saccharomyces cerevisiae
YEAST|SGD=S000000780|UniProtKB=P0CX53	P0CX53	60S ribosomal protein L12-A;RPL12A;ortholog	60S RIBOSOMAL PROTEIN L12 (PTHR11661:SF2)	ribosomal protein(PC00202)	Saccharomyces cerevisiae
YEAST|SGD=S000002793|UniProtKB=P32324	P32324	Elongation factor 2;EFT1;ortholog	ELONGATION FACTOR 2 (PTHR42908:SF10)	translation elongation factor(PC00222)	Saccharomyces cerevisiae
YEAST|SGD=S000004798|UniProtKB=P15108	P15108	ATP-dependent molecular chaperone HSC82;HSC82;ortholog	HEAT SHOCK PROTEIN 83 (PTHR11528:SF34)	Hsp90 family chaperone(PC00028)	Saccharomyces cerevisiae
