# Supplementary material for: Ola1p trafficking indicates an interaction network between mitochondria, lipid droplets, and stress granules in times of stress
Source: J Lipid Res. 2023 Nov 9;64(12):100473. doi: 10.1016/j.jlr.2023.100473 (PMC10757043; doi:10.1016/j.jlr.2023.100473)
Supplement: Supporting Table S2 [file mmc2.xlsx]

## Sheet: Venn digramm liste
							Unstressed	symbol		10min	symbol		20min	symbol		10 & 20min	symbol
							P01120	RAS2		P00854	ATP6		O14455	RPL36B		P00899	TRP2
							P02381	VAR1		P05747	RPL29		P00812	CAR1		P03872	REP2
							P12683	HMG1		P06700	SIR2		P04819	CDC9		P04046	ADE4
							P12868	PEP5		P06701	SIR3		P04819-2			P04051	RPO31
							P13185	KIN1		P07285	TRP4		P04821	CDC25		P04161	ADE8
							P13186	KIN2		P10962	MAK16		P05744	RPL33A		P05318	RPP1A
							P13298	URA5		P14682	CDC34		P06102	NOT3		P05375	OPI3
							P15436	POL3		P15565	TRM1		P07170	ADK1		P06197	PIS1
							P15703	BGL2		P15565-2			P07277	ERG12		P07256	COR1
							P20095	PRP2		P15790	CKA1		P09232	PRB1		P07258	CPA1
							P23776	EXG1		P18544	ARG8		P09368	PUT1		P07702	LYS2
							P25270	MRM1		P22211	NPR1		P10622	RPP1B		P08067	RIP1
							P25297	PHO84		P23202	URE2		P10662	MRP1		P08417	FUM1
							P25348	MRPL32		P23287	CNA1		P11709	BIK1		P08679	CIT2
							P25574	EMC1		P25371	ADP1		P14306	TFS1		P09457	ATP5
							P25582	SPB1		P25635	PWP2		P14922	CYC8		P09950	HEM1
							P31383	TPD3		P31384	CCR4		P15274	AMD1		P0C0V8	RPS21A
							P32351	IMP2'		P32191	GUT2		P15442	GCN2		P10127	ADH4
							P32352	ERG2		P32349	RPC82		P15705	STI1		P10363	PRI1
							P32353	ERG3		P32480	HIR2		P16603	NCP1		P10507	MAS1
							P32386	YBT1		P32495	NHP2		P17505	MDH1		P11412	ZWF1
							P32573	SPS19		P32910	RPC34		P17629	HPR1		P11433	CDC24
							P32644	ECM32		P33775	PMT1		P17695	GRX2		P11484	SSB1
							P32842	VMA11		P33891	TIP20		P17695-2			P11792	SCH9
							P32864	MRS6		P34111	TFC3		P17883	SKI3		P11914	MAS2
							P33750	SOF1		P35178	RRP1		P17898	CPT1		P11938	RAP1
							P34226	SKT5		P35179	SSS1		P17967	PDI1		P12612	TCP1
							P36048	SNU114		P35180	TOM20		P18852	STE18		P12687	MRP7
							P36122	BCH2		P35183	AST1		P20049	TYR1		P12695	LAT1
							P36144	UTP30		P35191	MDJ1		P20081	FPR1		P13587	ENA1
							P36145	TFA2		P36069	PMU1		P22139	RPB10		P13856	RSR1
							P37838	NOP4		P36105	RPL14A		P22336	RFA1		P14843	ARO3
							P38070	YPK3		P36136	SHB17		P23201	SPA2		P14904	APE1
							P38339	RGD1		P36152	DRE2		P25040	TSR4		P15454	GUK1
							P38732	EFM1		P37012	PGM2		P25293	NAP1		P15496	IDI1
							P39002	FAA3		P38127	RIM2		P25298	RNA14		P15625	FRS2
							P39009	DUN1		P38174	MAP2		P25588	MRC1		P15992	HSP26
							P40088	FTR1		P38205	NCL1		P25604	STP22		P16387	PDA1
							P40099	FAU1		P38222	RKM3		P28321	YJU3		P17555	SRV2
							P40351	ALG8		P38230	ZTA1		P32259	SIN4		P18408	MET16
							P40548	SNL1		P38315	YBP1		P32266	MGM1		P18851	STE4
							P41921	GLR1		P38355			P32458	CDC11		P21243	SCL1
							P41921-2			P38795	QNS1		P32523	PRP19		P21827	SRM1
							P43574	GAT1		P38959	VPS41		P32561	RPD3		P22203	VMA4
							P46669	RPA43		P38986	ASP1		P32614	FRD1		P22276	RET1
							P46962	CTK2		P39011	BEM4		P32621	GDA1		P22696	ESS1
							P47170	IML1		P39012	GAA1		P32639	BRR2		P24280	SEC14
							P48562	CLA4		P39682	PRP39		P32767	KAP122		P24521	ERG8
							P52871	SBH2		P39945	AST2		P32831	NGR1		P25374	NFS1
							P53169	YBP2		P40002	MIT1		P32831-2			P25847	MSH2
							P53241	VHT1		P40368	NUP82		P32875	LIP5		P26754	RFA2
							P53331	RNH70		P40557	EPS1		P33418	LOS1		P27616	ADE1
							P53736	MRX15		P43616	DUG1		P33421	SDH3		P28272	URA1
							P53941	IMP4		P46680	AIP1		P34237	COY1		P28777	ARO2
							Q01802	AAT1		P46969	RPE1		P34761	WHI3		P28834	IDH1
							Q01852	TIM44		P47006	RPA34		P35718	RPC25		P29703	RAM2
							Q02555	RNT1		P47141	RSM26		P35845	SWH1		P31380	FUN30
							Q03103	ERO1		P49017	COQ5		P36017	VPS21		P32331	YMC1
							Q03264	NGL2		P49095	GCV2		P36047	SDS22		P32451	BIO2
							Q03361	JIP4		P49435	APT1		P36161	NUP133		P32477	GSH1
							Q03529	SCS7		P50277	BIO3		P38066	RIB1		P32485	HOG1
							Q04213	IOC4		P53040	TAF6		P38115	ARA1		P32496	RPN12
							Q04432	HSP31		P53076	VID30		P38129	TAF5		P32591	SWI3
							Q04602	VBA4		P53140	RMD9		P38153	APM3		P32602	SEC17
							Q05123	ARP9		P53220	TIM21		P38197			P32626	UTR4
							Q05926	GRX8		P53276	UTP8		P38351	PAF1		P32911	SUI1
							Q05998	THI7		P53334	SCW4		P38439	LEO1		P33201	MRT4
							Q06315	SKG3		P53734	DBP6		P38697	IMD2		P33204	ARC19
							Q06321	ATG26		P53883	NOP13		P38715	GRE3		P33297	RPT5
							Q06493	YLH47		P53929			P38755	OSH7		P33327	GDH2
							Q06567	MCP2		Q02256	YVH1		P38777	FSH1		P33399	LHP1
							Q06632	CFT1		Q02354	UTP6		P38781	RSC30		P33411	PRP18
							Q07395	SYO1		Q02455	MLP1		P38811	TRA1		P35197	GCS1
							Q08162	DIS3		Q02872			P38822	BZZ1		P35817	BDF1
							Q08225			Q02979	GDE1		P38837	NSG1		P35844	KES1
							Q08237	REX4		Q03148	SNZ1		P38862	ATG7		P36006	MYO3
							Q08641	ABP140		Q03516	RSN1		P38886	RPN10		P36013	MAE1
							Q08960	TYW1		Q03957	CTK1		P38912	TIF11		P36068	SHE2
							Q12055	FAP7		Q04228	UBX2		P38922	HRB1		P36081	PSG1
							Q12063	NUS1		Q04599	MRPL1		P38929	PMC1		P36114
							Q12298			Q04781	RKR1		P38996	NAB3		P36139	PLN1
							Q3E834	YOS1		Q04922	MFB1		P39109	YCF1		P36151
										Q05515	SVF1		P39727	ERV46		P38067	UGA2
										Q05812	MSC3		P39927	PTI1		P38074	HMT1
										Q05946	UTP13		P39939	RPS26B		P38079	YRO2
										Q06053	DUS3		P40093	MYG1		P38143	GPX2
										Q06168	SFH1		P40098	FMP10		P38146	YPT10
										Q06224	YSH1		P40165	NNR1		P38221	CDS1
										Q07532	IWR1		P40202	CCS1		P38787	PAN5
										Q07834			P40354	NTA1		P38793	TRM5
										Q08285	RRP40		P40433	PFK26		P38879	EGD2
										Q08732	HRK1		P40469	MET18		P38902	RPB11
										Q12199	TIP41		P40484	MOB1		P38966	VTC5
										Q12291	BMT6		P40540	EMC5		P38970	HAL5
										Q12335	PST2		P43556	RGD2		P38985	SRP14
										Q12675	DNF2		P43563	MOB2		P38999	LYS9
													P43639	CKB1		P39006	PSD1
													P45818	ROK1		P39007	STT3
													P46677	TAF1		P39722	GEM1
													P46963	CTK3		P39993	GEA2
													P47008	SFH5		P40029	MXR1
													P47029	ALY2		P40047	ALD5
													P47127	AIM24		P40054	SER3
													P47160	ENT3		P40150	SSB2
													P48527	MSY1		P40422	RPC10
													P50861	RIB4		P40471	AYR1
													P51534	SHE4		P40474	QDR2
													P53043	PPT1		P40522	VHR1
													P53173	ERV14		P40531	GVP36
													P53200	EFM5		P40961	PHB1
													P53258	MDR1		P41318	LST8
													P53316	RIE1		P41338	ERG10
													P53327	SLH1		P42942
													P53632	PAP2		P43123	QRI1
													P53847	DSL1		P43558	OTU1
													P53860	PDR16		P43596	IOC3
													P53894	CBK1		P43613	ERJ5
													P53924	DMA2		P46957	POL31
													P53978	HEF3		P46985	MNN11
													P54730	UBX4		P47044	LOG1
													Q00362	CDC55		P47116	PTK2
													Q00416	SEN1		P47119	HAM1
													Q02260	SMD1		P47122	NPA3
													Q02336	ADA2		P47143	ADO1
													Q03063	DIG1		P47165	XPT1
													Q03102			P47818	CCC1
													Q03430	RSM28		P48362	HGH1
													Q03677	ADI1		P48439	OST3
													Q03769	ENT5		P48582	BRO1
													Q03778	FMN1		P50101	UBP15
													Q04170			P50108	MNN10
													Q04178	HPT1		P51402	RPL37B
													Q04493	GIM5		P52489	PYK2
													Q04767	TVP18		P52918	MSN5
													Q05905	HRI1		P53104	ATG1
													Q06252			P53111	ARI1
													Q06485	ATG33		P53114	NUT1
													Q06512	NOC4		P53133
													Q06523			P53152	MMS2
													Q06608			P53183
													Q06677	SWA2		P53272
													Q06833	NVJ2		P53286	BTN2
													Q07655	WHI4		P53312	LSC2
													Q08179	MDM38		P53600	RET3
													Q08754	BUD7		P53617	NRD1
													Q08959	PGC1		P53859	CSL4
													Q08961	RKM1		P53893	RIA1
													Q10740	LAP2		P53912
													Q12008	GPM2		P53920	NMA111
													Q12068	GRE2		P53946	ARP5
													Q12288			P53973	HDA1
													Q12306	SMT3		P54837	ERV25
													Q12344	GYP5		P69771	DID2
													Q12372	MMP1		Q00402	NUM1
													Q12486			Q00772	SLT2
													Q99210			Q00776	APM1
													Q99287	SEY1		Q01159	CEG1
																Q01662	MAP1
																Q01896	ENA2
																Q02457	TBF1
																Q03558	OYE2
																Q03771	ACL4
																Q03835	GRX3
																Q04062	RPN9
																Q04119	PPN1
																Q04183	TRS120
																Q04632	COG8
																Q05016
																Q05854
																Q05934	VID22
																Q06010	STE23
																Q06103	RPN7
																Q06108	RGC1
																Q06151	DCS1
																Q06205	FPR4
																Q06336	GGA1
																Q06406	LSM6
																Q06505	SPN1
																Q06698
																Q06705	CSR1
																Q07657	SHS1
																Q07938	MEU1
																Q08235	BRX1
																Q08421	ETT1
																Q08548	ALE1
																Q08601	MCA1
																Q08650	DGA1
																Q08686	TUM1
																Q08723	RPN8
																Q08962	NIP7
																Q08968	FMP40
																Q08979	KEL3
																Q12024	YTM1
																Q12071	VPS54
																Q12074	SPE3
																Q12178	FCY1
																Q12207	NCE102
																Q12250	RPN5
																Q12363	WTM1
																Q12389	DBP10
																Q12429	DPH6
																Q12500	AVL9
																Q12502	LDB19
																Q12504	RKM4
																Q12672	RPL21B
																Q12691	ENA5
																Q86ZR7
																Q99258	RIB3
																Q99321	DDP1
